# Supplementary material for: Pretreatment and Thermal Stability of Idesia polycarpa Virgin Oil
Source: Foods. 2025 Dec 8;14(24):4210. doi: 10.3390/foods14244210 (PMC12731739; doi:10.3390/foods14244210)
Supplement: Supplementary file 1 [file foods-14-04210-s001.zip]

Archive with 1 entries (1 files):
- foods-3995264-supplementary.pdf
